# Supplementary material for: Auranofin Suppresses Cancer Cell Invasion by Inhibiting Heparanase-1 Expression via the aPKC–NF-κB Pathway
Source: Int J Mol Sci. 2026 Jun 23;27(13):5646. doi: 10.3390/ijms27135646 (PMC13361064; doi:10.3390/ijms27135646)
Supplement: Supplementary file 1 [file ijms-27-05646-s001.zip]

Archive with 4 entries (4 files):
- Suuplementary figure_AUF_260618_submitted.pdf
- Table S1_20260130 Auranofin Luc assay list.xlsx
- Table S2_260406.xlsx
- Table S3_260406_submitted.xlsx
