# Supplementary material for: Auranofin Suppresses Cancer Cell Invasion by Inhibiting Heparanase-1 Expression via the aPKC–NF-κB Pathway
Source: Int J Mol Sci. 2026 Jun 23;27(13):5646. doi: 10.3390/ijms27135646 (PMC13361064; doi:10.3390/ijms27135646)
Supplement: Supplementary file 1 [file ijms-27-05646-s001.zip › Table S1_20260130 Auranofin Luc assay list.xlsx]

## Sheet: Sheet1
Table S1. Activity upon addition of 1,244 compounds
Screen-Well® FDA approved drug library V2 BML-2843J Version 1.3
Compound name	Luc activity (%)
Clindamycin･HCl	14.2709
Felbamate	17.9938
Cyclosporine A	23.4599
Donepezil･HCl	18.437
Linomycin hydrochloride monohydrate	14.6403
Mycophenolic Acid	23.2531
Sirolimus (Rapamycin)	20.7859
Spectinomycin･ 2HCL 5H2O	17.5211
Amiodarone･HCl	15.9846
Nicardipine･HCl	27.7441
Pimozide	19.4859
Loperamide･HCl	13.7539
Tolbutamide	16.3392
Glipizide	19.3382
Phentolamine･HCl	26.6066
Quinine･HCl･2H2O	11.7152
Propafenone･HCl	9.8242
Phenytoin	26.7248
Procainamide･HCl	20.6973
Lidocaine･HCl･H2O	24.3167
Flecainide Acetate	19.6632
Rosiglitazone	19.4416
Amantadine･HCl	22.5735
Prazosin･HCl	17.3881
Clonidine･HCl	20.9928
Guanabenz Acetate	30.4476
Dihydroergotamine Mesylate	16.0733
Emtricitabine	19.545
Betaxolol･HCl	21.0962
Caffeine	22.2042
(S)-Timolol Maleate	19.9586
Salbutamol Hemisulfate	22.7655
Pindolol	16.3244
Dobutamine･HCl	25.9861
Sotalol･HCl	26.1043
Maprotiline･HCl	22.869
Pilocarpine･HCl	23.7258
Ipratropium･Br	18.9393
Tropicamide	19.1904
Pancuronium･2Br	42.3696
Ivermectin	12.8084
Haloperidol	17.8608
Cimetidine	30.0783
Zonisamide	17.8313
Zoledronic Acid Monohydrate	22.7508
Naltrexone･HCl	21.5541
Zolmitriptan	14.6994
Memantine･HCl	19.0131
Riluzole･HCl	33.2102
Propofol	29.6056
Aminophylline	23.6224
Nateglinide	23.1053
(±) Isoproterenol･HCl	20.1359
Acetylcholine Chloride	23.1349
Atropine Sulfate Monohydrate	51.2779
Apomorphine･HCl Hemihydrate	15.0539
Chlorpromazine･HCl	42.5321
Fluphenazine･2HCl	27.8919
Risperidone	31.5408
Diphenhydramine･HCl	31.4522
Promethazine･HCl	18.8359
Ranitidine･HCl	49.6233
Epinephrine (L-(-)-Epinephrine-(+)-Bitartrate)	29.8862
Norepinephrine Bitartrate Monohydrate	27.3453
Quetiapine Fumarate	18.1711
Imipramine･HCl	32.3534
Amoxapine	18.0677
Metoclopramide･HCl	31.1124
Nalbuphine･HCl Dihydrate	33.1068
Carbachol (Carbamylcholine ) Chloride	24.5236
Famotidine	29.3249
Isoniazid	26.4884
Ticlopidine･HCl	38.4547
Clemastine Fumarate	18.1415
Vardenafil	26.5623
Docetaxel (Taxotere)	22.1746
Olopatadine	24.5974
Tolcapone	31.4374
Olmesartan	32.5011
Nisoldipine	22.2633
Olanzapine	24.952
Lovastatin	24.0656
Lamotrigine	24.952
Azathioprine	32.2647
Sildenafil Citrate	20.7859
Atovaquone	40.8923
Sertaconazole	47.5107
Cefepime dihydrochloride monohydrate	47.1118
Aripiprazole	19.2938
Candesartan	20.7268
Butenafine･HCl	24.5679
Dorzolamide･HCl	39.5332
Escitalopram	40.3752
Eprosartan Mesylate	20.3871
Entacapone	24.9372
Bleomycin Sulfate	18.7331
Guanfacine･HCl	14.1272
Tizanidine･HCl	17.2494
Carvedilol	13.7531
Flumazenil	13.9337
Gefitinib	14.4885
Imatinib Mesylate	16.2044
Idarubicin･HCl	5.16062
Montelukast･Na	23.6357
Exemestane	25.5322
Dinoprostone	16.2431
Metformin･HCl	17.5461
Anagrelide	16.9139
Dofetilide	18.8234
Erlotinib	16.4366
Tacrine･HCl	21.0941
Galantamine･HBr	22.2294
Amiloride･HCl･2H2O	22.2294
Amlodipine	12.2178
Diltiazem･HCl	32.4861
Nifedipine	32.0217
Nimodipine	26.8998
Verapamil･HCl	23.8292
Gabapentin	23.8163
Felodipine	18.1783
Phenoxybenzamine･HCl	46.1747
Trifluoperazine･HCl	16.514
Latanoprost	41.5172
Alfuzosin	18.3589
Bromocriptine Mesylate	13.624
Clozapine	21.2231
Acitretin	27.648
Calcitriol	25.5064
Ketoconazole	24.6807
Cromolyn･Na (Disodium Cromoglycate)	32.8474
Capsaicin	22.4874
Dexamethasone	27.1062
Dipyridamole	33.7376
Ethacrynic Acid	23.2228
Indomethacin	36.8082
Naproxen	31.9185
Ibuprofen	42.2139
Bumetanide	24.5517
Neomycin Trisulfate	28.9382
Auranofin	0.193523
Captopril	23.5453
Tranylcypromine Hemisulfate	42.7816
Piroxicam	28.0093
Moxifloxacin･HCl	23.6357
S(-)-Carbidopa . monohydrate	21.7907
Ketoprofen	33.1054
Meloxicam	35.4277
Terbinafine･HCl	18.8363
Sodium Phenylbutyrate	23.7518
Simvastatin	22.7196
Goserelin Acetate	24.384
Raloxifene･HCl	24.6936
Rifampin (Rifampicin)	41.9301
Etoposide	26.0483
Mitomycin C	18.2557
Delavirdine Mesylate	24.9645
Daunorubicin･HCl	12.6435
Doxorubicin･HCl	40.8721
Cetirizine 2HCL	31.4153
Lapatinib Ditosylate	20.6167
Pioglitazone･HCl	29.7897
Rivastigmine Tartrate	31.7636
Sulindac	44.4717
Valproate･Na	36.6017
Calcipotriene	36.5501
Zafirlukast	28.2415
Zileuton	31.2089
Bortezomib	11.8178
Diazoxide	23.3647
Glyburide	27.8932
Minoxidil	34.8084
Tolazamide	20.7586
Bexarotene	36.7694
Tranexamic Acid	45.091
Levetiracetam	28.8608
Letrozole	40.8205
Anastrozole	30.7315
Bicalutamide	28.4608
Clindamycin Palmitate･HCl	29.4672
Vorinostat	29.1059
Didanosine	45.7231
Dolasetron	25.3774
Enalaprilat Maleate	40.4206
Fluvastatin･Na	16.127
Fosinopril･Na	37.2597
Gemcitabine･HCl	48.6131
Granisetron･HCl	39.1949
Oxaliplatin	39.0659
Atazanavir	28.0738
Mycophenolate Mofetil	25.2742
Clofarabine	17.1551
Cabergoline	18.5166
Ibandronate･Na Monohydrate	19.528
Imipenem	17.2718
Lomustine	14.3543
Adapalene	21.3174
Meropenem	23.9108
Oseltamivir Phosphate	19.7095
Pamidronate Disodium Pentahydrate (Pamidronic Acid)	27.0488
Pramipexole Dihydrochloride Monohydrate	20.7858
Triptorelin Acetate	22.7438
Risedronic Acid	15.1452
Rocuronium Bromide	17.8942
Vinorelbine	18.7759
Salmeterol	14.9767
Vincristine Sulfate	19.2038
Aspirin (Acetylsalicylic Acid)	25.6483
Acyclovir (Acycloguanosine) Zovirax	28.6437
Zidovudine (3'-Azido-3'-Deoxythymidine)	20.1763
Allopurinol	16.9606
Altretamine	25.6613
Alendronate･Na Trihydrate	29.2272
Albendazole	26.2318
Sumatriptan Succinate	12.2666
Amifostine	17.3626
4-Aminosalicylic Acid	20.0078
Mesalamine (5-Aminosalicylic Acid)	24.9481
Ampicillin Trihydrate	17.2329
(±)-Atenolol	18.3221
Atracurium Besylate	21.0581
Vinblastine Sulfate	25.2464
Azithromycin	22.3937
Aztreonam	26.7765
Betamethasone	25.7391
Bisacodyl	22.8475
Buspirone･HCl	40.7676
Carboplatin	23.3402
Carbamazepine	25.0519
Cefotaxime Acid	30.5368
Ceftazidime	25.1037
Chloramphenicol	17.1032
Chlorambucil	46.0581
Chlorpheniramine Maleate	36.346
Chloroquine Diphosphate	25.402
Thalidomide	33.4544
Ciprofloxacin	26.6209
Citalopram･HBr	32.6374
Clarithromycin	25.6224
Clomiphene Citrate	16.6753
Clopidogrel Hydrogen Sulfate	40.5991
Clobetasol Propionate	20.7858
Orphenadrine Citrate	29.0067
Crotamiton	32.43
Cyclophosphamide・H2O	26.958
Cytarabine	40.8195
Dacarbazine	30.9518
Danazol	21.486
Desloratadine	31.3408
Dextromethorphan	40.625
Diclofenac･Na Salt	27.5285
Zalcitabine (2',3'-Dideoxycytidine)	23.431
Diflunisal	45.6821
Disulfiram	35.1919
Doxazosin Mesylate	16.6364
Doxycycline Monohydrate	28.1639
Enalapril	29.9793
Esomeprazole Potassium	19.6966
Estradiol	41.2344
Estrone	31.8465
Etidronate Disodium	26.1281
Famciclovir	22.1084
Fenoprofen calcium salt dihydrate	25.5705
Fenoprofen calcium salt dihydrate	30.8091
Fenofibrate	22.5622
Finasteride	37.8242
Fluorouracil (5-Fluorouracil)	44.7095
Flurbiprofen	25.6743
Amitriptyline･HCl	28.1639
Floxuridine	40.6509
Fluocinolone Acetonide	48.7682
Flutamide	21.4341
Fluconazole	36.4367
Furosemide	37.902
Ganciclovir	25.389
Gatifloxacin	37.7982
Gentamycin Sulfate	44.4891
Gemfibrozil	40.249
Glimepiride	26.1929
Hydrocortisone	37.3314
Hydrocortisone Acetate	29.7459
Idoxuridine	43.7759
Ifosfamide	30.9518
Imiquimod	40.3008
Indapamide	55.6017
Itraconazole	18.6203
Levonorgestrel	35.787
Levofloxacin･HCl	51.6158
Leflunomide	50.8079
Lisinopril･2H2O	56.6427
Loratadine	37.2831
Losartan Potassium	63.076
Mebendazole	61.2507
Medroxyprogesterone Acetate	82.7947
Mefenamic Acid	93.3273
Melphalan	62.6571
Methyldopa Sesquihydrate (L-Α-Methyl-Dopa Sesquihyrate)	62.0886
Methylprednisolone	65.1107
Metoprolol Tartrate	52.6032
Methimazole	66.0682
Metronidazole	57.4207
Minocycline	82.4057
Mitoxantrone･2HCl	39.617
Paclitaxel (Taxol)	66.0981
Nabumetone	147.008
Naphazoline･HCl	77.4087
Nefazodone･HCl	78.6655
Norethindrone	99.7008
Norfloxacin	67.1753
Nystatin	88.0012
Ofloxacin	96.8282
Omeprazole	99.0724
Oxcarbazepine	117.265
Oxiconazole Nitrate	87.5524
Oxacillin sodium salt monohydrate	123.399
Pantoprazole	111.071
Paroxetine･HCl	74.7457
Penciclovir	87.5224
Pentoxifylline	111.071
Penicillin V Potassium	126.182
Piperacillin	116.128
Prednisolone	133.692
Progesterone	122.711
Procarbazine･HCl	128.157
Prednisone	114.093
Primaquine 2H3PO4	79.0844
Praziquantel	112.896
Quinapril･HCl	138.3
Ranolazine･2HCl	172.651
Ramipril	114.452
Ribavirin	164.393
Nelfinavir Mesylate	113.944
Rimantadine･HCl	134.59
Propranolol･HCl	113.824
Scopolamine･HBr	134.321
Spironolactone	156.912
Streptomycin Sulfate	117.534
Sulfadiazine	121.664
Sulfasalazine	135.996
Tamsulosin･HCl	125.793
Telmisartan	152.633
Terazosin･HCl	159.306
Tetracycline	175.194
Temozolomide	137.792
Tinidazole	135.488
Tobramycin	151.017
Topotecan･HCl	170.347
Toremifene Base	123.369
Tolmetin sodium dihydrate	158.169
Amoxicillin	118.821
Tramadol･HCl	162.507
Trimethoprim	120.168
Valacyclovir･HCl	136.655
Vecuronium Bromide	123.698
Venlafaxine･HCl	149.551
Bupivacaine･HCl	171.155
Ketotifen Fumarate	145.063
Naloxone･HCl	165.949
Fluoxetine･HCl	147.038
Ondansetron	174.297
Tiotropium Bromide	165.41
Thioridazine･HCl	92.9982
Amrinone	169.599
Milrinone	147.307
Alprostadil	187.672
Misoprostol	194.913
Argatroban	158.558
Cilastatin･Na	146.798
Butoconazole Nitrate	137.702
Mifepristone	19.0224
Megestrol Acetate	31.6653
Tamoxifen Citrate	16.6363
Aprepitant	26.8103
Bosentan	27.1914
Efavirenz	37.4482
Miglustat (N-Butyldeoxynojirimycin･HCl)	29.2461
Fulvestrant	46.4292
Esmolol	14.0679
Capecitabine	30.4888
Succinylcholine Chloride･2H2O	44.0265
Cyproheptadine･HCl Sesquihydrate	26.6114
Abacavir Sulfate	10.4308
Acamprosate Calcium	12.6524
Acarbose	21.2679
Acebutolol･HCl	10.6746
Acetaminophen	11.6229
Acetazolamide	16.7434
Acetohexamide	16.9331
Acetohydroxamic Acid	15.4159
Acetylcysteine	14.007
Acrivastine	17.9355
Adefovir Dipivoxil	8.64264
Adenosine	21.3492
Alitretinoin	15.443
Almotriptan malate	22.7581
Alosetron･HCl	19.236
Ambrisentan	15.0095
Amcinonide	28.6643
Amikacin Disulfate	17.5833
Aminocaproic Acid	16.8518
Aminohippurate･Na	14.1154
Aminolevulinic Acid･HCl	12.7337
Amlexanox	14.0341
Amphotericin B	10.8101
Arsenic Trioxide	8.20916
Artemether	82.5522
Articaine･HCl	14.6573
L-Ascorbic Acid	19.0734
Asenapine Maleate	13.0859
Atomoxetine･HCl	22.0807
Atorvastatin Calcium	15.4159
Azacitidine	18.6941
Azelaic Acid	17.4478
Azelastine･HCl	13.709
Bacitracin	14.0612
Baclofen	7.47765
Balsalazide	10.783
Beclomethasone Dipropionate	19.3444
Benazepril･HCl	10.0515
Bendamustine･HCl	18.2335
Bendroflumethiazide	16.906
Benztropine Mesylate	17.502
Betaine	22.6497
Bethanechol Chloride	15.1179
Bimatoprost	10.6475
Biperiden･HCl	12.4357
Bisoprolol Fumarate	12.0834
Brimonidine	13.1401
Bromfenac	14.874
Brompheniramine Maleate	25.4674
Budesonide	12.8962
Bupropion	13.7632
Busulfan	13.3297
Capreomycin Disulfate	16.2829
Carbinoxamine Maleate	26.4969
Carglumic Acid	14.6302
Carmustine	14.1967
Cefaclor	15.172
Cefadroxil H20	23.2457
Cefazolin･Na	16.7976
Cefdinir	16.3641
Cefditoren Pivoxil	19.5882
Cefixime	22.0807
Cefotetan Disodium	12.842
Cefoxitin･Na	25.657
Cefpodoxime Proxetil	28.2308
Cefprozil	21.3492
Ceftibuten	26.3343
Ceftizoxim･Na	14.9011
Ceftriaxone･Na	26.5782
Cefuroxime Axetil	15.4972
Cefuroxime･Na	13.6277
Cephalexin Monohydrate	29.9106
Chenodiol (Chenodeoxycholic Acid)	14.8198
Chlorhexidine Dihydrochloride	17.8271
Chlorothiazide	27.0387
Chlorpropamide	16.5267
Chlorthalidone	25.9279
Chlorzoxazone	19.0463
Ciclesonide	22.8935
Ciclopirox	14.0341
Cidofovir	110.458
Cilostazol	17.9626
Cinacalcet･HCl	4.87673
Cisatracurium Besylate	22.2433
Cisplatin (Cis-Diamineplatinum(Ii) Dichloride )	9.61799
Cladribine	18.3419
Clavulanate Potassium	28.8269
Clofazimine	14.1425
Clomipramine･HCl	18.6941
Clotrimazole	10.8372
Cloxacillin･Na	27.8786
Colchicine	16.337
Colistimethate･Na	17.8001
Colistin Sulfate	23.2457
Cortisone Acetate	19.4256
Cyclobenzaprine･HCl	34.9175
Cyclopentolate	27.2136
Cycloserine	26.1131
Cysteamine･HCl	29.0145
Dactinomycin (= Actinomycin D)	23.0615
Dalfampridine (4-Aminopyridine)	34.2171
Dantrolene･Na	32.1661
Dapsone	39.4697
Daptomycin	36.3182
Darifenacin･HBr	19.8099
Darunavir	20.5103
Dasatinib	25.2626
Decitabine	27.914
Deferasirox	46.6733
Deferoxamine Mesylate	26.6133
Demeclocycline･HCl	44.072
Desipramine･HCl	28.6143
Desogestrel	41.3207
Desonide	51.7259
Desoximetasone	19.5098
Desvenlafaxine Succinate Hydrate	46.4232
Dexchlorpheniramine Maleate	41.3207
Dexmedetomidine･HCl	29.2646
Dexrazoxane	26.4632
Diatrizoate Meglumine	20.5603
Dicloxacillin･Na Salt Monohydrate	27.8139
Dicyclomine･HCl	22.9115
Dienogest	38.8194
Difluprednate	32.6663
Digoxin	10.9555
Dimenhydrinate	31.966
Disopyramide	33.2166
Dopamine･HCl	35.5178
Doripenem	25.4127
Doxapram･HCl H2O	44.7724
Doxepin･HCl	19.2596
Droperidol	58.6293
Drospirenone	24.062
Duloxetine･HCl	21.5608
Dutasteride	15.908
Dyphylline	38.3192
Econazole Nitrate	47.1236
Eflornithine･HCl	42.6713
Epinastine･HCl	31.916
Epirubicin･HCl	50.075
Eplerenone	46.8234
Eptifibatide	58.079
Erythromycin	69.2846
Estramustine Phosphate･Na	37.0685
Estropipate	35.0175
Eszopiclone	19.2596
Ethambutol Dihydrochloride	50.6253
Ethinyl Estradiol	28.9645
Ethionamide	53.1266
Ethosuximide	63.2816
Etodolac	47.3737
Etomidate	54.6273
Etonogestrel	31.5158
Everolimus	40.6703
Ezetimibe	40.5703
Febuxostat	58.4792
Fexofenadine･HCl	44.3722
Fingolimod	11.1056
Flavoxate･HCl	59.8799
Flucytosine	21.4107
Fludarabine Phosphate	38.7194
Fludrocortisone Acetate	51.2256
Flunisolide	17.8089
Fluocinonide	43.8719
Fluorometholone	63.932
Flurandrenolide	18.059
Fluticasone Propionate	39.6198
Fluvoxamine Maleate	21.4607
Fomepizole	32.3162
Formoterol	40.7204
Foscarnet?Na (Sodium Phosphonoformate Tribasic Hexahydrate)	46.7734
Fosfomycin Calcium	242.221
Fosphenytoin disodium salt	37.1186
Gemifloxacin	167.934
Glycopyrrolate Iodide	43.6718
Griseofulvin	44.072
Guanidine･HCl	31.966
Halcinonide	40.2701
Halobetasol Propionate	33.4167
Hexachlorophene	42.3712
Homatropine Methylbromide	35.0675
Hydralazine･HCl	52.8264
Hydrochlorothiazide	63.4317
Hydroflumethiazide	51.8259
Hydroxocobalamin･HCl	42.7714
Hydroxychloroquine Sulfate	61.4807
Hydroxyurea	40.4202
Hydroxyzine Dihydrochloride	55.4777
Ibutilide Fumarate	48.3742
Iloperidone	31.0655
Indinavir	23.9384
Irbesartan	28.4501
Irinotecan･HCl	16.6667
Isocarboxazid	30.8917
Isosorbide Dinitrate	24.6815
Isotretinoin (13-Cis-Retinoic Acid)	40.0743
Isradipine	25.1592
Kanamycin Sulfate	40.3928
Ketorolac Tromethamine	81.8471
Labetalol･HCl	27.7601
Lacosamide	39.3312
Lactulose	42.0382
Lamivudine	25.7962
Lansoprazole	58.811
Lenalidomide	39.0127
Leucovorin Calcium Pentahydrate	49.1507
Levalbuterol･HCl	44.586
Levobunolol･HCl	31.9533
Levocarnitine	57.3248
Levocetirizine Dihydrochloride	51.0616
Levothyroxine･Na	55.5732
Liothyronine･Na	44.4798
Lopinavir	21.7622
Loteprednol Etabonate	61.8365
Loxapine Succinate	75.4777
Mafenide･HCl	145.807
Malathion	38.4289
Mannitol	34.1826
Maraviroc	40.8705
Meclizine Dihydrochloride	77.707
Meclofenamate･Na	38.482
Mefloquine･HCl	17.0913
Mepenzolate Bromide	56.051
Mepivacaine･HCl	52.8662
Mequinol	49.4692
Mercaptopurine Hydrate	39.7558
Mesna	57.8556
Mestranol	32.1125
Metaproterenol Hemisulfate (Orciprenaline)	39.6497
Metaraminol Bitartrate	49.7877
Metaxalone	44.3206
Methacholine Chloride	43.896
Methazolamide	77.9193
Methenamine Hippurate	38.0573
Methocarbamol	45.1699
Methotrexate	48.3546
Methoxsalen (Xanthotoxin)	38.8004
Methscopolamine Bromide ((-)-Scopolamine Methyl Bromide)	59.8726
Methsuximide	63.535
Methyclothiazide	52.5478
Methyl Aminolevulinate･HCl	61.2527
Methylergonovine Maleate	52.7601
Metolazone	38.8535
Metyrapone	42.1975
Mexiletine･HCl	83.811
Micafungin	50.8493
Miconazole	52.7601
Midodrine･HCl	72.7176
Miglitol	47.3992
Milnacipran･HCl	40.2335
Mirtazapine	52.1762
Mitotane	55.3609
Moexipril･HCl	53.5563
Mometasone Furoate	36.9427
Mupirocin	41.242
Nadolol	48.2484
Nafcillin･Na	62.4204
Naftifine･HCl	61.1465
Naratriptan･HCl	43.2059
Natamycin	41.8259
Nebivolol･HCl	27.9724
Nelarabine	56.104
Nepafenac	53.0255
Nevirapine	48.1953
Niacin (Known As Vitamin B3, Nicotinic Acid And Vitamin Pp)	66.9851
Nicotine	67.2505
Nilotinib	33.121
Nilutamide	65.9766
Nitazoxanide	85.2442
Nitisinone	75.7431
Nitrofurantoin	66.7197
Nizatidine	47.4522
Nortriptyline･HCl	44.1083
Olsalazine･Na	53.6624
Orlistat (Tetrahydrolipstatin)	58.7049
Oxaprozin	48.4607
Oxtriphylline	40.7643
Oxybutynin Chloride	99.2569
Oxytetracycline･HCl	52.8132
Paliperidone	83.4926
Palonosetron･HCl	136.253
Paromomycin Sulfate	87.0488
Pazopanib･HCl	32.9087
Pemetrexed Disodium	306.688
Pemirolast Potassium	69.3737
Penicillamine (D-Penicillamine)	21.2988
Penicillin G Potassium (Benzylpenicillin)	16.4778
Pentamidine Isethionate	19.302
Pentostatin	13.9593
Perindopril Erbumine	20.5073
Permethrin	14.0133
Perphenazine	16.9095
Phenelzine Sulfate	23.7273
Phenylephrine	14.1752
Phytonadione	12.2684
Pimecrolimus	14.1392
Pitavastatin Calcium	12.8081
Podofilox	15.9201
Posaconazole	19.7518
Pralidoxime Chloride	22.1263
Prasugrel	27.9187
Pravastatin･Na	17.6291
Prilocaine･HCl	22.63
Primidone	28.8541
Probenecid	15.2725
Proparacaine･HCl	17.2873
Propylthiouracil	22.3242
Protriptyline･HCl	12.0705
Pyrazinamide	13.6715
Pyridostigmine Bromide	20.2195
Pyrimethamine	28.5123
Quinidine･HCl･H2O	32.0022
Rabeprazole･Na	22.612
Raltegravir Potassium Salt	22.8458
Ramelteon	20.975
Rasagiline Mesylate	27.469
Regadenoson	12.934
Repaglinide	16.5138
Reserpine	16.4418
Rifabutin	18.6724
Rifapentine	10.3436
Rifaximin	18.2767
Ritonavir	13.2038
Rizatriptan Benzoate	14.8048
Ropinirole･HCl	19.9137
Ropivacaine･HCl Monohydrate	22.576
Rosuvastatin Calcium	13.9054
Rufinamide	24.267
Saquinavir Mesylate	12.0705
Sertraline･HCl	10.5055
Silver Sulfadiazine	0.107933
Sitagliptin Phosphate	18.0968
Sorafenib Tosylate	9.33621
Stavudine	12.3403
Streptozocin	25.0765
Sulconazole Nitrate	25.7061
Sulfacetamide･Na	31.9302
Sulfamethoxazole	19.0502
Sulfanilamide	19.5539
Tacrolimus (Fk506)	18.7264
Tadalafil	23.1337
Tazarotene	15.1286
Telbivudine	18.7084
Telithromycin	22.8458
Teniposide	21.8385
Tenofovir	18.9243
Terbutaline Hemisulfate	17.0354
Terconazole	25.2743
Testosterone Enanthate	26.4256
Tetrabenazine	19.1042
Tetrahydrozoline･HCl	29.4477
Theophylline	20.2914
Thioguanine (6-Thioguanine)	22.0543
Thiotepa	19.6078
Tiagabine･HCl	32.9196
Tigecycline	22.522
Tiludronate Disodium	23.5834
Tiopronin	93.1642
Tirofiban HCL monohydrate	30.8869
Tolterodine Tartrate	20.2195
Tolvaptan	26.4796
Topiramate	32.3799
Torsemide	34.6285
Trandolapril	36.5353
Travoprost	16.9815
Trazodone･HCl	29.5737
Tretinoin	24.8966
Triamcinolone Acetonide	21.4067
Triamterene	25.1664
Trientine Dihydrochloride	42.4177
Trihexyphenidyl･HCl	27.379
Trimethadione	21.2089
Trimethobenzamide･HCl	20.6692
Trimipramine Maleate	24.0691
Trospium Chloride	33.0995
Ursodiol	23.6373
Valganciclovir･HCl	27.6668
Valsartan	19.6978
Vancomycin･HCl	27.7388
Vigabatrin	19.42
Voriconazole	77.6471
Warfarin･Na	30.1906
Zaleplon	27.5394
Zanamivir	29.7432
Ziprasidone	20.7125
BML-2840J v2.2J
Compound name	Luc activity (%)
C16 Ceramide	37.1897
C8 Ceramide	5.47874
(R)-(+)-Methandamide	26.4616
1α,25-Dihydroxyvitamin D3	29.2413
1,2-Didecanoyl-glycerol (10:0)	36.2015
1,2-Dioctanoyl-SN-glycerol	20.4991
1,2-Dioleoyl-glycerol (18:1)	28.3507
(±)11(12)-Epoxyeicosatrienoic acid*	39.0825
12(R)-HETE*	52.7167
12(S)-HETE*	50.8785
12(S)-HPETE*	36.0707
12-Methoxydodecanoic acid	33.1713
13(S)-HODE*	40.1424
13(S)-HPODE*	42.5987
13,14-Dihydro-PGE1	26.2418
13-cis retinoic acid	27.4548
13-Keto-octadeca-9Z,11E-dienoic acid*	64.7799
(±)14,15-Epoxyeicosa-5Z,8Z,11Z-trienoic acid*	37.7847
15(S)-HETE*	37.3394
15(S)-HPETE*	44.7291
15-deoxy-Prostaglandin J2	15.7842
15-Ketoicosatetraenoic acid*	40.4629
16,16-Dimethyl-prostaglandin E2	24.7275
17-Octadecynoic acid	25.2189
17-Phenyl-trinor-prostaglandin E2	30.0538
1-Acyl-PAF	32.6838
1-Hexadecyl-2-arachidonoyl-glycerol	34.7117
1-Hexadecyl-2-methylglycero-3 PC	18.3809
1-Hexadecyl-2-O-acetyl-glycerol	30.2586
1-Hexadecyl-2-O-methyl-glycerol	22.3001
1-Octadecyl-2-methylglycero-3 PC	17.5353
1-Oleoyl 2-acetyl-glycerol	34.5834
1-Stearoyl-2-lineoyl-glycerol	26.2931
1-stearoyl-2-arachidonyl-glycerol	25.6116
24,25-Dihydroxyvitamin D3	25.5391
25-Dihydroxyvitamin D3	22.9374
2-Arachidonoylglycerol	31.1698
2-Fluoropalmitic acid	29.2272
2-Hydroxymyristic acid	28.2757
4-hydroxyphenylretinamide	26.0996
4-Oxatetradecanoic acid	34.3298
5(S)-HETE*	55.5728
5(S)-HPETE*	48.4415
5,6-Epoxyeicosatrienoic acid*	57.3537
5,8,11,14-Eicosatetraynoic acid	27.885
5,8,11-Eicosatriynoic acid	34.1258
5-Ketoeicosatetraenoic acid*	46.2372
6-Formylindolo [3,2-B] carbazole	1.33535
6-Keto-prostaglandin F1a	38.7245
7,7-Dimethyleicosadienoic acid	37.5945
8,9-Epoxyeicosatrienoic acid*	64.1509
8-epi-Prostaglandin F2a	42.5142
9(S)-HODE*	66.6667
9(S)-HPODE*	49.5092
9,10-Octadecenoamide	45.1273
9a,11b-Prostaglandin F2	35.8231
9b,11a-Prostaglandin F2	22.9512
9-cis Retinoic acid	37.7203
Dimethyloxaloylglycine	20.2787
Adrenic acid (22:4, n-6)	30.1726
N-Acetyl-S-geranyl-L-cysteine	44.7897
N-acetyl-S-geranylgeranyl-L-Cysteine	35.9119
AM-251	25.3089
AM-580	40.2322
Anandamide (18:2,n-6)	43.5532
Anandamide (20:3,n-6)	36.2445
Anandamide (20:4, n-6)	37.3726
Anandamide (22:4,n-6)	37.2682
Arachidonamide	39.0395
Arachidonic acid (20:4, n-6)	48.7721
Arachidonoyl-PAF	39.7932
BML-190	28.682
C2 Ceramide	22.7686
C2 Dihydroceramide	32.2687
C8 Ceramide	44.3618
C8 Dihydroceramide	29.1769
Carbacyclin	40.9811
Ciglitazone	36.2684
Clofibrate	34.198
Cloprostenol	32.046
C-PAF	25.2382
D12-Prostaglandin J2	23.8551
Dihomo-gamma-linolenic acid	37.9977
Dihydrosphingosine	18.9854
Diidolylmethane	27.6307
DL-Dihydrosphingosine	13.6191
DL-PDMP	39.8242
DL-PPMP	20.7922
Docosahexaenoic acid(22:6 n-3)	20.8858
Docosapentaenoic acid	35.9449
Docosatrienoic acid (22:3 n-3)	32.2953
Eicosa-5,8-dienoic acid (20:2 n-12)	30.794
Eicosadienoic acid (20:2 n-6)	30.2158
Eicosapentaenoic acid (20:5 n-3)	26.8813
Eicosatrienoic acid (20:3 n-3)	25.9094
Enantio-PAF C16	16.908
Farnesylthioacetic acid	22.6181
Fluprostenol	35.4943
Gamma-linolenic acid (18:3 n-6)	25.2342
Leukotoxin A (9,10-EODE)*	88.3212
Leukotoxin B (12,13-EODE)*	61.1072
Leukotriene B4*	80.292
Leukotriene C4*	58.1702
Leukotriene D4*	57.9185
Leukotriene E4*	71.2356
Linoleamide	32.8774
Linoleic acid	29.9136
Linolenic acid (18:3 n-3)	39.9799
Lipoxin A4*	47.4531
L-NASPA	64.2815
LY-171883	32.5924
Lyso-PAF C16	53.8546
Lysophosphatidic acid·Na	34.2812
D-erythro-MAPP	53.9962
L-erythro-MAPP	52.4315
Mead acid (20:3 n-9)	40.9728
Mead ethanolamide	48.174
Methoprene acid	31.3145
Misoprostol, free acid	46.0026
N,N-Dimethylsphingosine	0.546569
N-Acetyl-leukotriene E4*	64.3761
N-arachidonoylglycine	45.4178
N-linoleoylglycine	30.482
PAF C16	51.1445
PAF C18	32.3302
PAF C18:1	36.2053
Palmitylethanolamide	66.2225
Dipalmitoylphosphatidic acid	49.6096
Prostaglandin A1	42.4196
Prostaglandin A2	43.454
Prostaglandin B1	35.3366
Prostaglandin B2	28.1799
Prostaglandin D2	24.8908
Prostaglandin E1	38.2105
Prostaglandin E2	38.3442
Prostaglandin F1a	44.6601
Prostaglandin F2a	39.3594
Prostaglandin I2	38.6584
Prostaglandin J2	34.0943
All trans retinoic acid	35.6888
REV-5901	41.7004
S-farnesyl-L-cysteine	42.5974
Sphingosine	26.7253
SQ-29548	42.0651
TTNPB	50.1016
U-46619	54.4274
U-75302*	71.5571
WIN 55,212-2 mesylate	69.5255
WY-14643	56.4088
4-Aminopyridine	31.5781
5-Hydroxydecanoate	52.0508
Aconitine	63.527
AM 92016·HC	30.7104
Amantadine·HCl	25.6774
Amiloride·HCl	37.1188
Amiodarone·HCl	32.0908
A-23187	6.42891
(R)-(+)-BAY K-8644	34.5247
Benzamil·HCl	45.3545
Bepridil·HCl	33.8844
Cyclopiazonic acid	35.3279
Dantrolene	36.5276
Diazoxide	50.4742
Dichlorobenzamil·HCl	9.87883
Diltiazem·HCl	37.3831
E-4031	40.3518
Fipronil	32.1711
Flecainide acetate	44.7907
Flufenamic acid	57.8126
Flunarizine·2HCl	46.8604
Fluspirilene	15.9366
FPL-64176	38.725
6-Gingerol	40.5898
Glipizide	58.1521
Glyburide	58.5185
Grayanotoxin III	46.8234
R(+)-IAA-94	49.4105
L-cis-Diltiazem·HCl	43.3655
Lidocaine·HCl·H2O	41.2639
Loperamide·HC	25.047
Methoxyverapimil·HCl	30.3866
Minoxidil	50.5229
Minoxidil sulfate	40.9912
Nicardipine·HCl	39.9518
Nifedipine	42.6204
Niflumic acid	55.3241
Niguldipine	12.906
Nimodipine	48.195
Nitrendipine	44.2996
N-Phenylanthranilic acid	45.9308
NPPB	27.6906
NS-1619	10.5009
Paxilline	13.1874
PCO-400	18.3581
Penitrem A	4.23193
Phenamil	15.7126
Phentolamine	29.5458
Phenytoin	29.8274
Pimozide	7.55017
Pinacidil	20.649
Procainamide	17.6445
Propafenone	20.2191
Quinidine·HCl·H2O	31.7616
Quinine·HCl·2H2O	16.6039
QX-314	29.135
Ryanodine	23.4293
SDZ-201106	14.7871
SKF-96365	15.9415
Tetrandine	7.44004
Thapsigargin	10.7342
TMB-8	11.3764
Tolazamide	18.7887
Tolbutamide	14.9262
U-37883A	21.8704
U-50488	19.2958
Verapimil	15.1538
Veratridine	20.7071
YS035	16.4964
ZM226600	17.2612
Tosyl-Phe-CMK (TPCK)	6.43568
Thiorphan	11.5973
Z-prolyl-prolina	27.8642
NapSul-Ile-Trp-CHO	16.7048
3,4-dichloroisocoumarin	8.74511
Boc-GVV-CHO	18.0435
Bestatin	19.2187
Ala-Ala-Phe-CMK	30.2653
MDL-28170	14.8352
Ac-Leu-Leu-Nle-CHO	14.0126
2-methoxyantimycin A3	26.422
ABC294640	20.8317
Decylubiquinone	17.9851
Betulinic acid	35.1064
1400W·2HCl	38.107
Fumonisin B1	34.3513
Triptolide	21.1845
Tanshinone IIA	23.4656
Nigericin	17.3346
Lycorine	13.7481
10-hydroxycamptothecin	14.2028
Beta-lapachone	0.0817732
Parthenolide	0.540099
MG-132	3.65341
QNZ	6.9555
Bezafibrate	22.5536
Cycloheximide-N-ethylethanoate	27.9664
Ascomycin (FK-520)	27.5175
U-74389G	25.7839
Ebselen	15.6833
TRIM	28.4122
Zardaverine	36.1038
Zaprinast	28.1715
Vinpocetine	31.2617
Trequinsin	23.2988
Siguazodan	26.3118
Rolipram	23.2475
Ro 20-1724	31.7095
MY-5445	21.3164
A-3	13.333
Acetyl (N)-s-farnesyl-l-cysteine	32.2839
Actinomycin D	23.5052
Arvanil	14.2971
AG1478	35.0337
AG213 (Tyrphostin 47)	19.5886
AG-370	30.5119
AG-490	17.4025
AG-879	4.53841
Alamethicin	0.460304
AG-1296	46.0211
Milrinone	35.3636
PRIMA-1	12.4005
Ikarugamycin	0.111449
4-Amino-1,8-naphthalimide	24.0199
3-aminobenzamide (3-ABA)	43.8278
17-Allylamino-geldanamycin	11.6873
Anisomycin	10.0723
Aphidicolin	26.7266
Aristolochic acid	35.75
8-methoxymethyl-IBMX	26.4853
MBCQ	22.1355
B581	39.1054
BADGE	33.8857
Bafilomycin A1	8.09422
BAPTA-AM	10.0627
Blebbistatin	20.1076
Bongkrekic acid	27.2442
IB-MECA	17.4796
Brefeldin A	10.0115
Bromo-7-nitroindazole	27.6547
8-Bromo-cAMP	30.0452
8-Bromo-cGMP	23.2299
Bumetanide	22.472
5'-N-Ethylcarboxamidoadenosine (NECA)	19.1608
BW-B 70C	32.6161
CA-074-Me	6.88445
SB-415286	0.0552224
Calpeptin	24.8578
Calphostin C	0.147493
Calyculin A	0.702512
Camptothecin	19.7675
Cantharidin	24.3261
E-Capsaicin	28.7562
Capsazepine	29.9337
Castanospermine	35.4618
Dipyridamole	33.9638
CGP-37157	28.7736
Chelerythrine	0.143299
CAPE	50.9391
Cimaterol	41.5552
CinnGEL 2Me	29.4618
Cirazoline	38.8199
Clonidine	30.208
Clozapine	27.772
Curcumin	15.6915
Cycloheximide	14.9114
Cyclosporin A	13.9146
Cypermethrin	39.8013
Cytochalasin B	13.2904
Cytochalasin D	28.0977
D609	33.4885
Damnacanthal	33.5969
YC-1	22.2686
Decoyinine	26.1041
1-Deoxymannojirimycin hydrochloride	36.604
1-Deoxynojirimycin	27.8747
Dexamethasone	33.3071
Dibutyrylcyclic AMP	36.8048
Dibutyrylcyclic GMP	49.4925
GW-9662	17.4929
6,7-ADTN	20.0052
Hinokitiol	32.101
Diphenyleneiodonium	7.21595
2,5-Ditertbutylhydroquinone	49.1996
Doxorubicin	35.5981
DRB (Benzimidazole)	18.4282
MnTBAP chloride	41.911
E6 berbamine	11.6268
E-64-d	44.9049
EHNA	39.545
Pregnenolone-16α-carbonitrile	29.9256
Estradiol	45.7961
Etoposide	42.5953
FCCP	8.58463
Forskolin	14.9876
Geldanamycin	7.47809
Genistein	65.6192
Ro 31-8220	17.0751
GM6001	101.228
Go6976	89.3534
Nimesulide	121.299
H7	129.657
H-89	16.1934
H9	13.4071
HA1077	35.0508
HA-1004	38.411
HBDDE	15.0401
Histamine	26.636
HNMPA-(AM)3	34.1113
Hoechst 33342·3HCl (BisBenzimide)	0.289393
(-)-Huperzine A	47.4968
24(S)-hydroxycholesterol	37.4037
ICRF-193	42.8421
Indomethacin	43.5236
Ionomycin	2.15018
IBMX	32.1319
NSC-95397	0.144697
Juglone	27.466
K252A	31.3153
KN-62	19.4956
KT-5720	41.4245
L-744,832	20.9006
Furoxan	26.6097
Latrunculin B	24.504
Lavendustin A	38.7941
N9-Isopropylolomoucine	50.9059
Leupeptin	63.303
BAY 11-7082	0.127221
Tyrphostin-8	51.2827
L-NAME	45.7458
LY-294002	25.1919
LY-83583	0.112193
5-Iodotubercidin	18.2382
Manoalide	29.2362
Manumycin A	12.8821
Mastoparan	30.6363
MCI-186	20.3621
Gliotoxin	0.0794913
LFM-A13	27.1342
Methotrexate	23.7644
(±)-Epibatidine	27.8189
Mevinolin (Lovastatin)	17.8775
Mitomycin C	16.593
ML7	11.4915
ML9	18.3122
Monastrol	22.255
GW-5074	26.603
Monensin sodium	20.2312
FK-506	26.4781
Nocodazole	19.5457
OBAA	34.3895
Okadaic acid	7.28905
Oligomycin A	9.56562
Olomoucine	17.5867
Ouabain	4.56471
PCA 4248	30.0795
PD 98059	52.7027
SU-4312	16.0975
Pepstatin	26.3046
6(5H)-Phenanthridinone	29.8968
Phorbol 12-myristate 13-acetate	19.5584
Pifithrin-α	9.89415
CITCO	27.2554
Piroxicam	30.4619
Cyclopamine	7.84096
PP1	14.8032
Prazocin	32.9084
Propidium iodide	37.1546
(S)-(-)-propranolol·HCl	23.0404
Puromycin·2HCl	10.2207
SB-431542	19.2389
SP-600125	21.9694
Quercetin·2H2O	27.0643
Rapamycin	17.1877
Cyclo [Arg-Gly-Asp-D-Phe-Val]	27.2403
RHC-80267	26.4887
RK-682	28.8578
Roscovitine	9.29419
Rottlerin	16.5226
RWJ-60475-(AM)3	15.6774
SB 203580	24.9541
SB 202190	23.8298
Indirubin-3'-monoxime	14.0706
Indirubin	43.4943
Serotonin	24.4145
Resveratrol	27.8999
Splitomycin	29.1753
PP2	24.75
Piceatannol	29.853
SQ22536	25.4508
Alrestatin	34.7342
Staurosporine	7.05007
Swainsonine	40.1848
Tamoxifen	14.4206
Taxol = Paclitaxel	27.18
RG-14620	23.9425
Thalidomide	33.5184
Thiocitrulline [L-Thiocitrulline]	42.645
GF-109203X	6.16359
Tyrphostin AG-825	36.5696
Kavain (+/-)	33.9986
TPEN	39.1801
Trichostatin-A	20.3528
Trifluoperazine	12.5649
Tunicamycin	14.1454
Nafamostat mesylate	31.7029
Tyrphostin AG-126	24.0486
Tyrphostin 1	38.9858
Tyrphostin 9	12.5294
U73122	45.7709
U-0126	31.8052
Valinomycin	5.70325
Vinblastine	13.0738
W7	22.5056
Wortmannin	14.6644
Y-27632	35.1905
Yohimbine	39.3779
Z-Leu3-VS	3.70993
ZM336372	40.0052
Z-VAD(OMe)-FMK	52.8521
NS-398	41.9407
AA-861	32.5587
Mycophenolic acid	34.6547
Shikonin	21.6025
2-APB	42.7034
CDC	40.3756
Cerulenin	12.6629
Phenoxybenzamine	36.8043
Wiskostatin	4.6389
