# Supplementary material for: Auranofin Suppresses Cancer Cell Invasion by Inhibiting Heparanase-1 Expression via the aPKC–NF-κB Pathway
Source: Int J Mol Sci. 2026 Jun 23;27(13):5646. doi: 10.3390/ijms27135646 (PMC13361064; doi:10.3390/ijms27135646)
Supplement: Supplementary file 1 [file ijms-27-05646-s001.zip › Table S2_260406.xlsx]

## Sheet: Sheet1
Table S2: List of antibodies used in this study.
Antibodies	Supplier	Species	Product number
Mouse anti NFκB p65	Santa Cruz Biotechnology	Mouse Monoclonal	sc-8008
Rabbit anti HPSE1	Abcam	Rabbit Monoclonal	ab254254
Rabbit anti N-cadherin	proteintech	Rabbit Polyclonal	22018-1-AP
Rabbit anti E-cadherin	proteintech	Rabbit Polyclonal	20874-1-AP
Rabbit anti vimentin	proteintech	Rabbit Polyclonal	10366-1-AP
Rabbit anti CD44	GeneTex	Rabbit Polyclonal	GTX102111
Mouse anti beta-actin	Abcam	Mouse Monoclonal	mAbcam8226
Sheep anti-mouse IgG	Amersham	Sheep	NIF825
Donkey anti-rabbit IgG	cytiva	Donkey	NA934VS
