# Supplementary material for: Auranofin Suppresses Cancer Cell Invasion by Inhibiting Heparanase-1 Expression via the aPKC–NF-κB Pathway
Source: Int J Mol Sci. 2026 Jun 23;27(13):5646. doi: 10.3390/ijms27135646 (PMC13361064; doi:10.3390/ijms27135646)
Supplement: Supplementary file 1 [file ijms-27-05646-s001.zip › Table S3_260406_submitted.xlsx]

## Sheet: Sheet1
Table S3: List of primers used in this study
Real-Time quantitative PCR		Nucreotide sequence
P1	5'-HPSE1	5'-AAGACGGCTAAGATGCTGAAG-3'
P2	3'-HPSE1	5'-CGTCCATTCAAATAGTAGTGATGC-3'
P3	5'-aPKCλ	5'-ATGCCGACCCAGAGGGAC-3'
P4	3'-aPKCλ	5'-CATGATATCCCCGCGGTAGTAG-3'
P5	5'-aPKCζ	5'-TCCCAAGAGCCTCCAGTAGAC-3'
P6	3'-aPKCζ	5'-GGATGAGGAAATGTAAGCAATTCCA-3'
